# Supplementary material for: Insight towards Nucleation Mechanism and Change in Morphology for Nanostructured Platinum Thin Film Directly Grown on Carbon Substrate via Electrochemical Deposition
Source: Materials (Basel). 2021 Apr 30;14(9):2330. doi: 10.3390/ma14092330 (PMC8124617; doi:10.3390/ma14092330)
Supplement: Supplementary file 1 [file materials-14-02330-s001.zip]

Archive with 1 entries (1 files):
- materials-1183404-supplementary.pdf
